# Supplementary material for: An attitude network analysis of post-national citizenship identities
Source: PLoS One. 2018 Dec 3;13(12):e0208241. doi: 10.1371/journal.pone.0208241 (PMC6277102; doi:10.1371/journal.pone.0208241)
Supplement: S2 Appendix — This file contains the R code for the network analysis, network diagnostics, and robustness tests. The code is also accessible on github.com/Raphaela82/GlobalCitizenship_EVS. (RMD) [file pone.0208241.s006.Rmd]

---
title: "R Notebook"
output:
  html_document:
    df_print: paged
editor_options:
  chunk_output_type: console
---

Here is a test
This is an [R Markdown](http://rmarkdown.rstudio.com) Notebook. When you execute code within the notebook, the results appear beneath the code. 

Try executing this chunk by clicking the *Run* button within the chunk or by placing your cursor inside it and pressing *Cmd+Shift+Enter*. 


```{r echo=TRUE}
#Beginn script Main Network Analysis of Global Citizenship Attitudes based on script 01_prepare data
rm(list=ls(all=TRUE))


```

```{r}
###Open the dataset Networkdata prepared in script 01_prepare data
load("Networkdata.Rdata")


```

```{r}
#Conduct the Isingfit Network Analysis 
attach(Networkdata)

##load necessary R-packages
library('qgraph')
library('IsingFit')
library('bootnet')
library('igraph')

####Network Analysis
#Data requirements: Nodes must be coded 0 and 1
citizensGlobal<- IsingFit (na.omit (Networkdata))

#call for Results:
#call for edge weights
citizensGlobal$weiadj

#Call for thresholds: independent likelihood that a node is present (=takes the value 1)
citizensGlobal$thresholds

#display the network graph with edge weights FIGURE 1
Globalgraph<-qgraph(citizensGlobal$weiadj, layout="spring", cut=.8) 

#### display a heatmap of the symetric adjacency matrix (of the edge weights)
#http://psych.colorado.edu/~anre8906/guides/03-heatmaps.html Appendix 2
edgesmatrix<-data.frame(citizensGlobal$weiadj)
meltdata<-melt(as.matrix(edgesmatrix))
names(meltdata)<-c('nodes1','nodes2','cor')
meltdata
library(ggplot2)
library(reshape2)
ggplot(data = meltdata, aes(x=nodes1, y=nodes2, fill=cor)) + 
  geom_tile()+
  scale_fill_gradient2(low = "red", high = "green", mid = "white", 
   midpoint = 0, space = "Lab", 
   name="egde weights") +
  theme_minimal()+
 # theme(axis.text.x = element_text(angle = 0, #vjust = 1, 
#    size = 12, hjust = 1))+
 coord_fixed()

###Community analysis: here we need the igraph package FIGURE 2
cluster_walktrap
globaliGraph<-graph_from_adjacency_matrix(abs(citizensGlobal$weiadj),'undirected', weighted=TRUE, add.colnames=FALSE)
globalCom<-cluster_walktrap(globaliGraph)
layout(t(1:1))
communities(globalCom)
qgraph(citizensGlobal$weiadj, layout="spring", cut=.8, groups=communities(globalCom), legend=FALSE)


```

```{r}

#Centrality Analysis: Strength, Closeness, and Betweenness FIGURE 3
GlobalCentrality<-centralityTable(Globalgraph, standardized=FALSE)
centralityPlot(Globalgraph, scale="raw")

```

```{r}
###Testing Connectivity
#### SW Index von Dalege 2015: https://surfdrive.surf.nl/files/index.php/s/w2Zfq0ArRCNQIOt
####More about ASPL: https://www.researchgate.net/publication/316617763_A_Network_Perspective_on_Political_Attitudes_Testing_the_Connectivity_Hypothesis
####More on Shortest path length: chrome-extension://oemmndcbldboiebfnladdacbdfmadadm/https://cran.r-project.org/web/packages/qgraph/qgraph.pdf


SW_Index <- function (Graph, ci = c (.1, .05, .01, .001))
{
  randomC <- vector (, 1000)
  randomL <- vector (, 1000)
  for (i in 1:1000)
  {
    Rgraph <- erdos.renyi.game (vcount (Graph), ecount (Graph), 'gnm')
    randomC [i] <- transitivity (Rgraph, 'average')
    randomL [i] <- average.path.length(Rgraph)
  }
  MrandomC <- mean (randomC)
  MrandomL <- mean (randomL)
  Clustering.Graph = transitivity (Graph, 'average')
  ASPL.Graph = average.path.length (Graph)
  Index <- (Clustering.Graph / MrandomC) / (ASPL.Graph / MrandomL)
  
  sm_sample <- vector (, 1000)
  for (i in 1:1000)
  {
    Rgraph <- erdos.renyi.game (vcount (Graph), ecount (Graph), 'gnm')
    sm_sample [i] <- (transitivity (Rgraph, 'average') / MrandomC) /(average.path.length(Rgraph) / MrandomL)
  }
  CI <- as.vector (((quantile (sm_sample, 1 - (ci / 2)) - quantile (sm_sample, ci / 2)) / 2) + 1)
  return (list (SW.Index = Index, Upper.CI = data.frame (CI = ci, Value.CI = CI), 
                Clustering.Graph = Clustering.Graph, Clustering.Random.Graph = MrandomC,
                ASPL.Graph = ASPL.Graph, ASPL.Random.Graph = MrandomL))
}


SW_Index (globaliGraph)


#https://www.ncbi.nlm.nih.gov/pmc/articles/PMC2323569/
#chrome-extension://oemmndcbldboiebfnladdacbdfmadadm/https://cran.r-project.org/web/packages/qgraph/qgraph.pdf
# bei folgedem kommt kein kleiner small worldness index raus. 
#smallworldIndex(Globalgraph5)
#smallworldness(Globalgraph5, B = 1000, up = 0.995, lo = 0.005)

```
```{r}
###caulculate mean sumscores
###Does not say a lot would rather say something about the simulation network

#ralf: previously was GlobalCitizens5.... i changed to Networkdata.
sumscores <- apply(Networkdata, 1, sum, na.rm = TRUE)
mean(sumscores)
sd(sumscores)


```


```{r}

#####Test Network Stability

#Edge stability

library(bootnet)

#plot(Citizensbootnet[1:1000,5:8], plot = 'interval', order = 'sample') Appendix 3+4


set.seed(1)

boot2 <- bootnet(Networkdata, 1000, type = "case", 'IsingFit')
plot(boot2)
#Centrality Stability
corStability(boot2)
save.image("Results script 02 main network analysis.RData")

#### End of the main network analyses script
```
<<<<<<< HEAD
=======

```{r}


```{r}


```{r}

Add a new chunk by clicking the *Insert Chunk* button on the toolbar or by pressing *Cmd+Option+I*.

When you save the notebook, an HTML file containing the code and output will be saved alongside it (click the *Preview* button or press *Cmd+Shift+K* to preview the HTML file). 

The preview shows you a rendered HTML copy of the contents of the editor. Consequently, unlike *Knit*, *Preview* does not run any R code chunks. Instead, the output of the chunk when it was last run in the editor is displayed.
  
>>>>>>> 91b374ad2441b540ded881eca81623b6fdb46fa7
