# Supplementary material for: An attitude network analysis of post-national citizenship identities
Source: PLoS One. 2018 Dec 3;13(12):e0208241. doi: 10.1371/journal.pone.0208241 (PMC6277102; doi:10.1371/journal.pone.0208241)
Supplement: S3 Appendix — This file contains the R code for the simulations of network dynamics and persuasion attempts on nodes of different centrality. The code is also accessible on github.com/Raphaela82/GlobalCitizenship_EVS. (RMD) [file pone.0208241.s007.Rmd]

---
title: "R Notebook"
output: html_notebook
editor_options: 
  chunk_output_type: console
---

Here is a test
This is an [R Markdown](http://rmarkdown.rstudio.com) Notebook. When you execute code within the notebook, the results appear beneath the code. 

Try executing this chunk by clicking the *Run* button within the chunk or by placing your cursor inside it and pressing *Cmd+Shift+Enter*. 


```{r echo=TRUE}
rm(list=ls(all=TRUE))
library('qgraph')
library('IsingFit')
library('bootnet')
library('igraph')

```

```{r}

load("Networkdata.Rdata")

Simulationfit<- IsingFit (na.omit (Networkdata))

Simulationfit$weiadj
Simulationfit$thresholds
Simulationgraph<-qgraph(Simulationfit$weiadj, layout="spring", cut=.8) 

#cluster_walktrap
SimulationiGraph<-graph_from_adjacency_matrix(abs(Simulationfit$weiadj),'undirected', weighted=TRUE, add.colnames=FALSE)

SimulationfitCom<-cluster_walktrap(SimulationiGraph)

communities(SimulationfitCom)
qgraph(Simulationfit$weiadj, layout="spring", cut=.8, groups=communities(SimulationfitCom), legend=FALSE)


#Centrality ANalysis

SimulationCentrality<-centralityTable(Simulationgraph, standardized=FALSE)
centralityPlot(Simulationgraph, scale="raw")


```


```{r}
####Simulations

library(Rcpp)
library(IsingSampler)

############################
#Simulation Input
SimInput <- LinTransform(Simulationfit$weiadj, Simulationfit$thresholds)#The LinTransform function rescales the edge weights and thresholds, so that a threshold of 0 indicates that a node has no disposition to be in a given state and a positive (negative) threshold indicates that a node has the disposition to be "on" ("off")


#########################
#Centrality simulation with all nodes

set.seed (1)


######samples with single nodes positive disposition
SampleNeg <- IsingSampler(3000, SimInput$graph, 
                          rep(-.1,33),#this argument specifies the thresholds, which are all set to -.1 
                          responses = c(-1L,1L))

SampleJ <- IsingSampler(3000, SimInput$graph, 
                          c(rep(-.1,21),#this sets the thesholds of the first 21 nodes to -.1
                            1,#this sets the threshold of the 22st node, which is the node J, to 1
                            rep(-.1,11)),#this sets the thesholds of the last 11 nodes to -.1
                          responses = c(-1L,1L))

#SampleD1 <- IsingSampler (3000, SimInput$graph, c(rep(-.1,7),#this sets the thesholds of the first 7 nodes to -.1
                                                   1,#this sets the threshold of the 8th node, which is the node D1, to 1
                                                   rep(-.1,25)),#this sets the thesholds of the last 25 nodes to -.1
                           responses = c(-1L,1L))


#SampleQ <- IsingSampler (3000, SimInput$graph, c(rep(-.1,29),#this sets the thesholds of the first 29 nodes to -.1
                                                   1,#this sets the threshold of the 30th node, which is the node Q, to 1
                                                   rep(-.1,3)),#this sets the thesholds of the last 3 nodes to -.1
                           responses = c(-1L,1L))

#SampleK <- IsingSampler (3000, SimInput$graph, c(rep(-.1,22),#this sets the thesholds of the first 22 nodes to -.1
                                                   1,#this sets the threshold of the 23nd node, which is the node K, to 1
                                                   rep(-.1,10)),#this sets the thesholds of the last 10 nodes to -.1
                           responses = c(-1L,1L))

SampleN1 <- IsingSampler (3000, SimInput$graph, c(rep(-.1,25),#this sets the thesholds of the first 25 nodes to -.1
                                                   1,#this sets the threshold of the 26th node, which is the node O1, to 1
                                                   rep(-.1,7)),#this sets the thesholds of the last 7 nodes to -.1
                           responses = c(-1L,1L))


#SampleE <- IsingSampler (3000, SimInput$graph, c(rep(-.1,12),#this sets the thesholds of the first 12 nodes to -.1
                                                   1,#this sets the threshold of the 13th node, which is the node E, to 1
                                                   rep(-.1,20)),#this sets the thesholds of the last20 nodes to -.1
                           responses = c(-1L,1L))


#SampleA1 <- IsingSampler (3000, SimInput$graph, c(rep(1,1),#this sets the thesholds of the first  nodes which is A1 to 1
                                                   -.1,#this sets the threshold of the 2nd node,  to -.1
                                                   rep(-.1,31)),#this sets the thesholds of all remaining nodes to -.1
                           responses = c(-1L,1L))

#SampleA2 <- IsingSampler (3000, SimInput$graph, c(rep(-.1,1),#this sets the thesholds of the first node to -.1
                                                   1,#this sets the threshold of the 2nd node, which is the node A2, to 1
                                                   rep(-.1,31)),#this sets the thesholds of the last22 nodes to -.1
                           responses = c(-1L,1L))


#SampleA3 <- IsingSampler (3000, SimInput$graph, c(rep(-.1,2),#this sets the thesholds of the first 2 nodes to -.1
                                                   1,#this sets the threshold of the 3rd node, which is the node A3, to 1
                                                   rep(-.1,30)),#this sets the thesholds of the last 31 nodes to -.1
                           responses = c(-1L,1L))


#SampleB <- IsingSampler (3000, SimInput$graph, c(rep(-.1,3),
                                                   1,
                                                   rep(-.1,29)),
                           responses = c(-1L,1L))

#SampleC1 <- IsingSampler (3000, SimInput$graph, c(rep(-.1,4),
                                                   1,
                                                   rep(-.1,28)),
                           responses = c(-1L,1L))

#SampleC2 <- IsingSampler (3000, SimInput$graph, c(rep(-.1,5),
                                                   1,
                                                   rep(-.1,27)),
                           responses = c(-1L,1L))

#SampleC3 <- IsingSampler (3000, SimInput$graph, c(rep(-.1,6),
                                                   1,
                                                   rep(-.1,26)),
                           responses = c(-1L,1L))

#SampleD2 <- IsingSampler (3000, SimInput$graph, c(rep(-.1,8),
                                                   1,
                                                   rep(-.1,24)),
                           responses = c(-1L,1L))

#SampleD3 <- IsingSampler (3000, SimInput$graph, c(rep(-.1,9),
                                                   1,
                                                   rep(-.1,23)),
                           responses = c(-1L,1L))

#SampleD4 <- IsingSampler (3000, SimInput$graph, c(rep(-.1,10),
                                                   1,
                                                   rep(-.1,22)),
                           responses = c(-1L,1L))

#SampleD5 <- IsingSampler (3000, SimInput$graph, c(rep(-.1,11),
                                                   1,
                                                   rep(-.1,21)),
                           responses = c(-1L,1L))

#SampleF <- IsingSampler (3000, SimInput$graph, c(rep(-.1,13),
                                                   1,
                                                   rep(-.1,19)),
                           responses = c(-1L,1L))

#SampleG <- IsingSampler (3000, SimInput$graph, c(rep(-.1,14),
                                                   1,
                                                   rep(-.1,18)),
                           responses = c(-1L,1L))


SampleH1 <- IsingSampler (3000, SimInput$graph, c(rep(-.1,15),
                                                   1,
                                                   rep(-.1,17)),
                           responses = c(-1L,1L))


#SampleH2 <- IsingSampler (3000, SimInput$graph, c(rep(-.1,16),
                                                   1,
                                                   rep(-.1,16)),
                           responses = c(-1L,1L))


#SampleH3 <- IsingSampler (3000, SimInput$graph, c(rep(-.1,17),
                                                   1,
                                                   rep(-.1,15)),
                           responses = c(-1L,1L))


#SampleH4 <- IsingSampler (3000, SimInput$graph, c(rep(-.1,18),
                                                   1,
                                                   rep(-.1,14)),
                           responses = c(-1L,1L))


#SampleH5 <- IsingSampler (3000, SimInput$graph, c(rep(-.1,19),
                                                   1,
                                                   rep(-.1,13)),
                           responses = c(-1L,1L))

SampleI <- IsingSampler (3000, SimInput$graph, c(rep(-.1,20),
                                                   1,
                                                   rep(-.1,12)),
                           responses = c(-1L,1L))


#SampleL <- IsingSampler (3000, SimInput$graph, c(rep(-.1,23),
                                                   1,
                                                   rep(-.1,9)),
                           responses = c(-1L,1L))


#SampleM <- IsingSampler (3000, SimInput$graph, c(rep(-.1,24),
                                                   1,
                                                   rep(-.1,8)),
                           responses = c(-1L,1L))


#SampleN2 <- IsingSampler (3000, SimInput$graph, c(rep(-.1,26),
                                                   1,
                                                   rep(-.1,6)),
                           responses = c(-1L,1L))

#SampleO <- IsingSampler (3000, SimInput$graph, c(rep(-.1,27),
                                                   1,
                                                   rep(-.1,5)),
                           responses = c(-1L,1L))


SampleP <- IsingSampler (3000, SimInput$graph, c(rep(-.1,28),
                                                   1,
                                                   rep(-.1,4)),
                           responses = c(-1L,1L))

#SampleR <- IsingSampler (3000, SimInput$graph, c(rep(-.1,30),
                                                   1,
                                                   rep(-.1,2)),
                           responses = c(-1L,1L))

#SampleS <- IsingSampler (3000, SimInput$graph, c(rep(-.1,31),
                                                   1,
                                                   rep(-.1,1)),
                           responses = c(-1L,1L))


#SampleT <- IsingSampler (3000, SimInput$graph, c(rep(-.1,32),
                                                   -.1,
                                                   rep(1,1)),
                           responses = c(-1L,1L))

#allsamples <- rbind(SampleA1,SampleA2,SampleA3,SampleB,SampleC1,SampleC2,SampleC3,SampleD1,SampleD2,SampleD3,SampleD4,SampleD5,SampleE,SampleF,SampleG,SampleH1,SampleH2,SampleH3,SampleH4,SampleH5,SampleI,SampleJ,SampleK,SampleL,SampleM,SampleN1,SampleN2,SampleO,SampleP,SampleQ,SampleR,SampleS,SampleT,SampleNeg)

allsamples <- rbind(SampleH1,SampleI,SampleJ,SampleP,SampleN1,SampleNeg)


#rowname <- rep(c('SampleA1','SampleA2','SampleA3','SampleB','SampleC1','SampleC2','SampleC3','SampleD1','SampleD2','SampleD3','SampleD4','SampleD5','SampleE','SampleF','SampleG','SampleH1','SampleH2','SampleH3','SampleH4','SampleH5','SampleI','SampleJ','SampleK','SampleL','SampleM','SampleN1','SampleN2','SampleO','SampleP','SampleQ','SampleR','SampleS','SampleT','SampleNeg'), each=3000)

rowname <- rep(c('Persuation attempt on node H1','Persuation attempt on node I','Persuation attempt on node J','Persuation attempt on node P','Persuation attempt on node N1','All nodes have a negative disposition'), each=3000)

row.names(allsamples) <- rowname


######calculate the sum scores of the different networks


sumSampleall<-apply(allsamples, 1, sum)  
sumscores<- data.frame(sumSampleall,rowname)
head (sumscores)


meansumscores<-aggregate(sumscores$sumSampleall, by=list(sumscores$rowname), mean)
sdsumscores<-aggregate(sumscores$sumSampleall, by=list(sumscores$rowname), sd)

graphicsumscores<- data.frame(meansumscores,sdsumscores )

####calculate confidence intervals for sumscore means
m<-graphicsumscores$x
s<-graphicsumscores$x.1
u<-m+1.96*s/sqrt(3000)
l<-m-1.96*s/sqrt(3000)

confi<- cbind(graphicsumscores, m, u, l)
names<-confi$Group.1
graph<-data.frame(confi,names)

graph$names <- factor(graph$names, levels = graph$names[order(graph$m)])
graph$names

#####forestplot for the means of sumscores
library(forestplot)
library (ggplot2)
credplot.gg <- function(graph){
 # graph is a data frame 
 # graph$x gives variable names
 # graph$y gives mean
 # graph$l gives lower limits
 # graph$u gives upper limits
 require(ggplot2)
 p <- ggplot(graph, aes(x=names, y=m, ymin=l, ymax=u))+
 geom_pointrange()+
 geom_hline(yintercept = -10.617714, linetype=2)+
 coord_flip()+
 xlab('')+
   theme(axis.title.x=element_blank())
 return(p)
}

credplot.gg(graph)


#perform t-test on the sum scores of the different networks
meansumscores<-aggregate(sumscores$sumSampleall, by=list(sumscores$rowname), mean)
sdsumscores<-aggregate(sumscores$sumSampleall, by=list(sumscores$rowname), sd)

graphicsumscores<- data.frame(meansumscores,sdsumscores )

t.test(sumscores$sumSampleall, sumscores$sumSampleall, by=list(sumscores$rowname),var.equal = TRUE)

t.test(sumSampleNeg, sumSampleJ, var.equal = TRUE)#significantly different
t.test(sumSampleNeg, sumSampleD1, var.equal = TRUE)#significantly different
t.test(sumSampleNeg, sumSampleQ, var.equal = TRUE)#significantly different
t.test(sumSampleNeg, sumSampleK, var.equal = TRUE)#significantly different
t.test(sumSampleNeg, sumSampleO1, var.equal = TRUE)#significantly different
t.test(sumSampleNeg, sumSampleE, var.equal = TRUE)#significantly different
t.test(sumSampleNeg, sumSampleA1, var.equal = TRUE)#significantly different
t.test(sumSampleNeg, sumSampleA2, var.equal = TRUE)#significantly different
t.test(sumSampleNeg, sumSampleA3, var.equal = TRUE)#significantly different
t.test(sumSampleNeg, sumSampleB, var.equal = TRUE)#significantly different
t.test(sumSampleNeg, sumSampleC1, var.equal = TRUE)#significantly different
t.test(sumSampleNeg, sumSampleC2, var.equal = TRUE)#significantly different
t.test(sumSampleNeg, sumSampleC3, var.equal = TRUE)
t.test(sumSampleNeg, sumSampleD2, var.equal = TRUE)
t.test(sumSampleNeg, sumSampleD3, var.equal = TRUE)
t.test(sumSampleNeg, sumSampleD4, var.equal = TRUE)
t.test(sumSampleNeg, sumSampleF, var.equal = TRUE)
t.test(sumSampleNeg, sumSampleG, var.equal = TRUE)
t.test(sumSampleNeg, sumSampleH, var.equal = TRUE)
t.test(sumSampleNeg, sumSampleI1, var.equal = TRUE)
t.test(sumSampleNeg, sumSampleI2, var.equal = TRUE)
t.test(sumSampleNeg, sumSampleI3, var.equal = TRUE)
t.test(sumSampleNeg, sumSampleI4, var.equal = TRUE)
t.test(sumSampleNeg, sumSampleI5, var.equal = TRUE)
t.test(sumSampleNeg, sumSampleL, var.equal = TRUE)
t.test(sumSampleNeg, sumSampleM, var.equal = TRUE)
t.test(sumSampleNeg, sumSampleN, var.equal = TRUE)
t.test(sumSampleNeg, sumSampleO2, var.equal = TRUE)
t.test(sumSampleNeg, sumSampleP, var.equal = TRUE)
t.test(sumSampleNeg, sumSampleR, var.equal = TRUE)
t.test(sumSampleNeg, sumSampleT, var.equal = TRUE)
t.test(sumSampleNeg, sumSampleU, var.equal = TRUE)
t.test(sumSampleNeg, sumSampleV, var.equal = TRUE)
t.test(sumSampleNeg, sumSampleX, var.equal = TRUE)


t.test(sumSampleJ, sumSampleD3, var.equal = TRUE)


#calculate the effect size of the difference in the sum scores
library(compute.es)
mes(mean(sumSampleJ), mean(sumSampleD), sd(sumSampleJ), sd(sumSampleD), 1000, 1000)

mes(mean(sumSampleNeg), mean(sumSampleD1), sd(sumSampleNeg), sd(sumSampleD1), 1000, 1000)
mes(mean(sumSampleNeg), mean(sumSampleJ), sd(sumSampleNeg), sd(sumSampleJ), 1000, 1000)
mes(mean(sumSampleNeg), mean(sumSampleQ), sd(sumSampleNeg), sd(sumSampleQ), 1000, 1000)
mes(mean(sumSampleNeg), mean(sumSampleK), sd(sumSampleNeg), sd(sumSampleK), 1000, 1000)
mes(mean(sumSampleNeg), mean(sumSampleO1), sd(sumSampleNeg), sd(sumSampleO1), 1000, 1000)
mes(mean(sumSampleNeg), mean(sumSampleE), sd(sumSampleNeg), sd(sumSampleE), 1000, 1000)
mes(mean(sumSampleNeg), mean(sumSampleA1), sd(sumSampleNeg), sd(sumSampleA1), 1000, 1000)
mes(mean(sumSampleNeg), mean(sumSampleA2), sd(sumSampleNeg), sd(sumSampleA2), 1000, 1000)
mes(mean(sumSampleNeg), mean(sumSampleA3), sd(sumSampleNeg), sd(sumSampleA3), 1000, 1000)
mes(mean(sumSampleNeg), mean(sumSampleB), sd(sumSampleNeg), sd(sumSampleB), 1000, 1000)
mes(mean(sumSampleNeg), mean(sumSampleC1), sd(sumSampleNeg), sd(sumSampleC1), 1000, 1000)
mes(mean(sumSampleNeg), mean(sumSampleC2), sd(sumSampleNeg), sd(sumSampleC2), 1000, 1000)
mes(mean(sumSampleNeg), mean(sumSampleC3), sd(sumSampleNeg), sd(sumSampleC3), 1000, 1000)
mes(mean(sumSampleNeg), mean(sumSampleD2), sd(sumSampleNeg), sd(sumSampleD2), 1000, 1000)
mes(mean(sumSampleNeg), mean(sumSampleD3), sd(sumSampleNeg), sd(sumSampleD3), 1000, 1000)
mes(mean(sumSampleNeg), mean(sumSampleD4), sd(sumSampleNeg), sd(sumSampleD4), 1000, 1000)
mes(mean(sumSampleNeg), mean(sumSampleF), sd(sumSampleNeg), sd(sumSampleF), 1000, 1000)
mes(mean(sumSampleNeg), mean(sumSampleG), sd(sumSampleNeg), sd(sumSampleG), 1000, 1000)
mes(mean(sumSampleNeg), mean(sumSampleH), sd(sumSampleNeg), sd(sumSampleH), 1000, 1000)
mes(mean(sumSampleNeg), mean(sumSampleI1), sd(sumSampleNeg), sd(sumSampleI1), 1000, 1000)
mes(mean(sumSampleNeg), mean(sumSampleI2), sd(sumSampleNeg), sd(sumSampleI2), 1000, 1000)
mes(mean(sumSampleNeg), mean(sumSampleI3), sd(sumSampleNeg), sd(sumSampleI3), 1000, 1000)
mes(mean(sumSampleNeg), mean(sumSampleI4), sd(sumSampleNeg), sd(sumSampleI4), 1000, 1000)
mes(mean(sumSampleNeg), mean(sumSampleI5), sd(sumSampleNeg), sd(sumSampleI5), 1000, 1000)
mes(mean(sumSampleNeg), mean(sumSampleL), sd(sumSampleNeg), sd(sumSampleL), 1000, 1000)
mes(mean(sumSampleNeg), mean(sumSampleM), sd(sumSampleNeg), sd(sumSampleM), 1000, 1000)
mes(mean(sumSampleNeg), mean(sumSampleN), sd(sumSampleNeg), sd(sumSampleN), 1000, 1000)
mes(mean(sumSampleNeg), mean(sumSampleO2), sd(sumSampleNeg), sd(sumSampleO2), 1000, 1000)
mes(mean(sumSampleNeg), mean(sumSampleP), sd(sumSampleNeg), sd(sumSampleP), 1000, 1000)
mes(mean(sumSampleNeg), mean(sumSampleR), sd(sumSampleNeg), sd(sumSampleR), 1000, 1000)
mes(mean(sumSampleNeg), mean(sumSampleT), sd(sumSampleNeg), sd(sumSampleT), 1000, 1000)
mes(mean(sumSampleNeg), mean(sumSampleU), sd(sumSampleNeg), sd(sumSampleU), 1000, 1000)
mes(mean(sumSampleNeg), mean(sumSampleV), sd(sumSampleNeg), sd(sumSampleV), 1000, 1000)
mes(mean(sumSampleNeg), mean(sumSampleX), sd(sumSampleNeg), sd(sumSampleX), 1000, 1000)

######ggplot for effect sizes


effectsizes <- 
  structure(list(
    names= c("D1: empathy with Europeans","J: no strong general patriotism","Q: no ancestry based citizenship identity","K: no job priority for people of the country","O1: confidence in the European Union","E: people are not living in need because thet are lazy","A1: do not mind people of different race as neighbors","A2: do not mind muslims as neighbors","A3: do not mind immigrants as neighbors","B: there are not too many immigrants","C1: expect environmental catastroiphe","C2: nature is not strong enough to cope with industrial pollution","C3: humans will not insure that earth remains fit","D2: empathy with humankind","D3: empathy with countrymen","D4: empathy with people in the neighborhood","F: not a member in any social group","G: there is not only one true religion","H: politicians who do not believe in god are not unfit for office","I1: weak confidence in the armed forces","I2: confidence in education system","I3: confidence in the police","I4: confidence in the national parliament","I5: confidence in the national government","L: approval of open borders","M: immigrants are not a strain on the welfare system","N: immigrants do not take away jobs","O2: confidence in the United Nations","P: suprantaional social group identity","R: immigrants are not undermining the national culture","T: immigrants do not increase crime","U: immigrantrs are not a threat to society","V: No fear that EU induces loss of national idenity","X: empathy with immigrants"), 
    mean  = c(0.41,0.29,0.18,0.19,0.3,0.08,0.05,0.07,0.03,0.26,0.02,0.16,0.12,0.28,0.4,0.36,0.09,0.24,0.08,0.31,0.3, 0.27,0.39,0.31,0.03,0.32,0.21,0.26,0.15,0.27,0.22,0.22,0.18,0.21),
    lower = c(0.32,0.21,0.09,0.1,0.21,0,-0.04,-0.01,-0.06,0.17,-0.07,0.07,0.03,0.19,0.31,0.28,0,0.15,0.17,0.22,0.21,0.19,0.3,0.22,-0.12,0.24,0.12,0.18,0.07,0.19,0.13,0.13,0.1,0.13),
    upper = c(0.5,0.38,0.27,0.28,0.39,0.17,0.14,0.16,0.11,0.35,0.11,0.25,0.21,0.37,0.49,0.45,0.18,0.33,0,0.4,0.39,0.36,0.48,0.4,0.06,0.41,0.3,0.35,0.24,0.36,0.31,0.3,0.27,0.3)),
    .Names = c("names","mean", "lower","upper"), 
    row.names = c("D1","J","Q","K","O1","E","A1","A2","A3","B","C1","C2","C3","D2","D3","D4","F","G","H","I1","I2","I3","I4","I5","L","M","N","O2","P","R","T","U","V","X"), 
    class = "data.frame")


effectsizes$names <- factor(effectsizes$names, levels = effectsizes$names[order(effectsizes$mean)])
effectsizes$names

library (ggplot2)
credplot.gg <- function(effectsizes){
 # d is a data frame with 4 columns
 # d$x gives variable names
 # d$y gives center point
 # d$ylo gives lower limits
 # d$yhi gives upper limits
 require(ggplot2)
 p <- ggplot(effectsizes, aes(x=names, y=mean, ymin=lower, ymax=upper))+
 geom_pointrange()+
 geom_hline(yintercept = 0, linetype=2)+
 coord_flip()+
 xlab('')+
   theme(axis.title.x=element_blank())
 return(p)
}

credplot.gg(effectsizes)


### The biggest effect sizes have:
#D1 empathy europeans
#D3 empathy with countrymeb
#I4 confidence in the parliament
#D4 empathy with neighborhood
#M immigrants ae NO strain on welfare
#I5 confidence in the govwernment
#I1 NO confidence in the armed forces
#I2 confidence in the education system
#O1 confidence in the eu
#J no strong general patriotism

####No effect:
#C1 environmental awareness
#A3 diversity immigrants
#L open borders
#A1 diversity race
#A2 diversity muslims
#E people are NOT living in need because they are lazy
#H politicians who are not believing in good are NOT unfit for office
#F not a member in any sopcial organization
