# Supplementary material for: An attitude network analysis of post-national citizenship identities
Source: PLoS One. 2018 Dec 3;13(12):e0208241. doi: 10.1371/journal.pone.0208241 (PMC6277102; doi:10.1371/journal.pone.0208241)
Supplement: S4 Appendix — This file contains the R code for the network comparison test to identify differences in the network structure of global citizenship attitudes based on socio-demographic backgrounds. The code is also accessible on github.com/Raphaela82/GlobalCitizenship_EVS. (RMD) [file pone.0208241.s008.Rmd]

---
title: "R Notebook"
output: html_notebook
editor_options: 
  chunk_output_type: console
---

Here is a test
This is an [R Markdown](http://rmarkdown.rstudio.com) Notebook. When you execute code within the notebook, the results appear beneath the code. 

Try executing this chunk by clicking the *Run* button within the chunk or by placing your cursor inside it and pressing *Cmd+Shift+Enter*. 


```{r echo=TRUE}
#Beginn the script on analysing socio-demographic determinants of global citizenship attitudes network
rm(list=ls(all=TRUE))


```

```{r}
#open & save original data European value Study 2008
#codebook source: codebook: https://dbk.gesis.org/dbksearch/file.asp?file=ZA4800_cdb.pdf
library(foreign)

EVS2008 = read.spss("/Users/schmaelz/Documents/Publications/GlobalCitizenshipBelief network/EVSonly/EVS2008ZA4800_v4-0-0.sav", to.data.frame=TRUE)

#Subset European Countries
attach(EVS2008)
EVSsoc<- subset(EVS2008, country == "Austria" | country =="Belgium"| country =="Czech Republic" | country =="Denmark"| country =="Estonia"| country =="Finland"| country =="France"| country =="Germany"| country =="Greece"| country =="Hungary"| country =="Iceland"| country =="Ireland"| country =="Italy"| country =="Latvia"| country =="Luxembourg"| country =="Netherlands"| country =="Norway"| country =="Poland"| country =="Portugal"| country =="Slovak Republic"| country =="Slovenia"| country =="Spain"| country =="Sweden"| country =="Switzerland"| country =="Turkey"| country =="Great Britain"| country =="Northern Ireland")

rm(EVS2008)
save(EVSsoc,file="/Users/schmaelz/Documents/GITHUB/CitizenshipNetworks/data/EVSsoc.Rdata")
attach(EVSsoc)

```

```{r}
#building new variables for relevant socio-dempgraophic factors 

#highest education status postsecondary

table(EVSsoc$v336)
EVSsoc$edu<-as.numeric(EVSsoc$v336)
table(EVSsoc$edu)


#urban versus rural living
EVSsoc$urban<-as.numeric(EVSsoc$v370a)
table(EVSsoc$urban)


###age

EVSsoc$age<-as.numeric(EVSsoc$age_r2)
table(EVSsoc$age)

EVSsoc$young<-as.numeric(EVSsoc$age_r2)
table(EVSsoc$young)
EVSsoc$middle<-as.numeric(EVSsoc$age_r2)
table(EVSsoc$middle)
EVSsoc$old<-as.numeric(EVSsoc$age_r2)
table(EVSsoc$old)

####income

EVSsoc$low<-as.numeric(EVSsoc$v353_r)
table(EVSsoc$low)

EVSsoc$midincome<-as.numeric(EVSsoc$v353_r)
table(EVSsoc$midincome)

EVSsoc$high<-as.numeric(EVSsoc$v353_r)
table(EVSsoc$high)


####gender
EVSsoc$gender<-as.numeric(EVSsoc$v302)
table(EVSsoc$gender)

###immigraant status
EVSsoc$v309new<-as.numeric(EVSsoc$v309)
EVSsoc$v311new<-as.numeric(EVSsoc$v311)
EVSsoc$v306new<-as.numeric(EVSsoc$v306)
EVSsoc$v342new<-as.numeric(EVSsoc$v342)

```

```{r}
#recoding these new socio-demographic variables into binary:

attach(EVSsoc)

library(memisc)
EVSsoc$edu=cases(
"8"= EVSsoc$edu==1 | EVSsoc$edu==2 | EVSsoc$edu==3 | EVSsoc$edu==4,
"9"= EVSsoc$edu==5 | EVSsoc$edu==6 | EVSsoc$edu==7 )
table(EVSsoc$edu)

library(memisc)
EVSsoc$edu=cases(
"1"= EVSsoc$edu==9,
"0"= EVSsoc$edu==8 )
table(EVSsoc$edu)

library(memisc)
EVSsoc$urban=cases(
"8"= EVSsoc$urban==1 | EVSsoc$urban==2,
"9"= EVSsoc$urban==3 | EVSsoc$urban==4 | EVSsoc$urban==5 )
table(EVSsoc$urban)


library(memisc)
EVSsoc$urban=cases(
"1"= EVSsoc$urban==9,
"0"= EVSsoc$urban==8 )
table(EVSsoc$urban)


library(memisc)
EVSsoc$old=cases(
"8"= EVSsoc$old==1| EVSsoc$old==2 ,
"9"= EVSsoc$old==3 )
table(EVSsoc$old)

library(memisc)
EVSsoc$old=cases(
"1"= EVSsoc$old==9,
"0"= EVSsoc$old==8 )
table(EVSsoc$old)

library(memisc)
EVSsoc$young=cases(
"8"= EVSsoc$young==2 | EVSsoc$young==3,
"9"= EVSsoc$young==1 )
table(EVSsoc$young)

library(memisc)
EVSsoc$young=cases(
"1"= EVSsoc$young==9,
"0"= EVSsoc$young==8 )
table(EVSsoc$young)

library(memisc)
EVSsoc$middle=cases(
"8"= EVSsoc$middle==1 | EVSsoc$middle==3,
"9"= EVSsoc$middle==2 )
table(EVSsoc$middle)

library(memisc)
EVSsoc$middle=cases(
"1"= EVSsoc$middle==9,
"0"= EVSsoc$middle==8 )
table(EVSsoc$middle)


library(memisc)
EVSsoc$low=cases(
"8"= EVSsoc$low==2 | EVSsoc$low==3,
"9"= EVSsoc$low==1)
table(EVSsoc$low)


library(memisc)
EVSsoc$low=cases(
"1"= EVSsoc$low==9,
"0"= EVSsoc$low==8 )
table(EVSsoc$low)


library(memisc)
EVSsoc$midincome=cases(
"8"= EVSsoc$midincome==1 | EVSsoc$midincome==3,
"9"= EVSsoc$midincome==2)
table(EVSsoc$midincome)


library(memisc)
EVSsoc$midincome=cases(
"1"= EVSsoc$midincome==9,
"0"= EVSsoc$midincome==8 )
table(EVSsoc$midincome)


library(memisc)
EVSsoc$high=cases(
"8"= EVSsoc$high==1 | EVSsoc$high==2,
"9"= EVSsoc$high==3)
table(EVSsoc$high)


library(memisc)
EVSsoc$high=cases(
"1"= EVSsoc$high==9,
"0"= EVSsoc$high==8 )
table(EVSsoc$high)


library(memisc)
EVSsoc$gender=cases(
"8"= EVSsoc$gender==1,
"9"= EVSsoc$gender==2)
table(EVSsoc$gender)

library(memisc)
EVSsoc$gender=cases(
"1"= EVSsoc$gender==9,
"0"= EVSsoc$gender==8 )
table(EVSsoc$gender)


set.seed
EVSsoc$imm<-ifelse(EVSsoc$v309new==2 |EVSsoc$v311new==2|EVSsoc$v306new==2|v342new==2,9,8)

library(memisc)
EVSsoc$imm=cases(
"1"= EVSsoc$imm==9,
"0"= EVSsoc$imm==8 )
table(EVSsoc$imm)


attach(EVSsoc)


```

```{r}
#####Building a data frame with socio-demographic factors only
Networksoc<-data.frame(edu,young, old, middle, low, midincome, high,gender,imm,urban)
attach(Networksoc)

###make them numeric
Networksoc$edu<-	as.numeric(as.character(	Networksoc$edu	))
Networksoc$low<-	as.numeric(as.character(	Networksoc$low	))
Networksoc$midincome<-	as.numeric(as.character(	Networksoc$midincome	))
Networksoc$high<-	as.numeric(as.character(	Networksoc$high	))

Networksoc$young<-	as.numeric(as.character(	Networksoc$young	))
Networksoc$middle<-	as.numeric(as.character(	Networksoc$middle	))
Networksoc$old<-	as.numeric(as.character(	Networksoc$old	))

Networksoc$gender<-	as.numeric(as.character(	Networksoc$gender	))
Networksoc$imm<-	as.numeric(as.character(	Networksoc$imm)	)
Networksoc$urban<-	as.numeric(as.character(	Networksoc$urban)	)

attach(Networksoc)


save(Networksoc,file="/Users/schmaelz/Documents/GITHUB/CitizenshipNetworks/data/Networksoc.Rdata")

#load the data frame with the nodes from script 01_prepare data
load("/Users/schmaelz/Documents/GITHUB/CitizenshipNetworks/data/Networkdata.Rdata")
# create new dataframe including socio demographic and node variables
socall<- data.frame(Networksoc, Networkdata)

```

```{r}
########split up by central node P (ancestry based citizenship ideal)

attach(socall)

P1 <- socall[ which(P==1),]
detach(socall)
P1half <-data.frame(P1)

P0 <- socall[ which(P==0),]
detach(socall)
P0half <-data.frame(P0)

library('qgraph')
library('IsingFit')
library('bootnet')
library('igraph')


attach(P1half)
P1net<- IsingFit (na.omit (P1half))

citizensGlobal$weiadj
citizensGlobal$thresholds
Globalgraph5<-qgraph(citizensGlobal$weiadj, layout="spring", cut=.8) 


```

```{r}

############ split data by age

attach(socall)
library('qgraph')
library('IsingFit')
library('bootnet')
library('igraph')

#########old people
age_old <- socall[ which(socall$old==1),]
detach(socall)
attach(age_old)
olddataset <-data.frame(A1,A2,A3,B,C1,C2,C3,D1,D2,D3,D4,D5,E,F,G,H1,H2,H3,H4,H5,I,J,K,L,M,N1,N2,O,P,Q,R,S,T)

summary (olddataset)
attach(olddataset)

#create sumscores for older cases
sumscoresold<-apply(olddataset, 1, sum,na.rm = TRUE)  
mean(sumscoresold)
sd(sumscoresold)
library(Rmisc)

ci_old<-CI(sumscoresold, ci = 0.95)
ci_old<-data.frame(CI(sumscoresold, ci = 0.95))
ci_old_new<-t(ci_old)
ci_old_new<-data.frame(ci_old_new)


oldnet<- IsingFit (na.omit (olddataset))

oldnet$weiadj
oldnet$thresholds
oldnetgraph5<-qgraph(oldnet$weiadj, layout="spring", cut=.8) 

library(igraph)
cluster_walktrap

oldnetiGraph5<-graph_from_adjacency_matrix(abs(oldnet$weiadj),'undirected', weighted=TRUE, add.colnames=FALSE)

oldnetCom5<-cluster_walktrap(oldnetiGraph5)
layout(t(1:1))
communities(oldnetCom5)
qgraph(oldnet$weiadj, layout="spring", cut=.8, groups=communities(oldnetCom5), legend=FALSE)


oldnetCentrality5<-centralityTable(oldnetgraph5, standardized=FALSE)
centralityPlot(oldnetgraph5, scale="raw")

###Avergae shortest path length

oldnetSPL<-centrality(oldnetgraph5)$ShortestPathLengths
oldnetSPL<-oldnetSPL[upper.tri(oldnetSPL)]


####Small world Analyses like Dalege ANES
SW_Index <- function (Graph, ci = c (.1, .05, .01, .001))
{
  randomC <- vector (, 1000)
  randomL <- vector (, 1000)
  for (i in 1:1000)
  {
    Rgraph <- erdos.renyi.game (vcount (Graph), ecount (Graph), 'gnm')
    randomC [i] <- transitivity (Rgraph, 'average')
    randomL [i] <- average.path.length(Rgraph)
  }
  MrandomC <- mean (randomC)
  MrandomL <- mean (randomL)
  Clustering.Graph = transitivity (Graph, 'average')
  ASPL.Graph = average.path.length (Graph)
  Index <- (Clustering.Graph / MrandomC) / (ASPL.Graph / MrandomL)
  
  sm_sample <- vector (, 1000)
  for (i in 1:1000)
  {
    Rgraph <- erdos.renyi.game (vcount (Graph), ecount (Graph), 'gnm')
    sm_sample [i] <- (transitivity (Rgraph, 'average') / MrandomC) /(average.path.length(Rgraph) / MrandomL)
  }
  CI <- as.vector (((quantile (sm_sample, 1 - (ci / 2)) - quantile (sm_sample, ci / 2)) / 2) + 1)
  return (list (SW.Index = Index, Upper.CI = data.frame (CI = ci, Value.CI = CI), 
                Clustering.Graph = Clustering.Graph, Clustering.Random.Graph = MrandomC,
                ASPL.Graph = ASPL.Graph, ASPL.Random.Graph = MrandomL))
}

oldnetiGraph <- graph.adjacency (oldnet $ weiadj, "undirected", diag = FALSE, weighted = TRUE)


SW_Index (oldnetiGraph)

#########middle aged people

attach(socall)
age_middle <- socall[ which(socall$middle==1),]
detach(socall)
attach(age_middle)
middledataset <-data.frame(A1,A2,A3,B,C1,C2,C3,D1,D2,D3,D4,D5,E,F,G,H1,H2,H3,H4,H5,I,J,K,L,M,N1,N2,O,P,Q,R,S,T)

summary (middledataset)
attach(middledataset)


sumscoresmiddle<-apply(middledataset, 1, sum,na.rm = TRUE)  
mean(sumscoresmiddle)
sd(sumscoresmiddle)


library(Rmisc)
ci_middle<-data.frame(CI(sumscoresmiddle, ci = 0.95))
ci_middle_new<-t(ci_middle)
ci_middle_new<-data.frame(ci_middle_new)


middlenet<- IsingFit (na.omit (middledataset))

middlenet$weiadj
middlenet$thresholds
middlenetgraph5<-qgraph(middlenet$weiadj, layout="spring", cut=.8) 

ibrary(igraph)
cluster_walktrap

middlenetiGraph5<-graph_from_adjacency_matrix(abs(middlenet$weiadj),'undirected', weighted=TRUE, add.colnames=FALSE)

middlenetCom5<-cluster_walktrap(middlenetiGraph5)
layout(t(1:1))
communities(middlenetCom5)
qgraph(middlenet$weiadj, layout="spring", cut=.8, groups=communities(middlenetCom5), legend=FALSE)


middlenetCentrality5<-centralityTable(middlenetgraph5, standardized=FALSE)
centralityPlot(middlenetgraph5, scale="raw")

###Avergae shortest path length

middlenetSPL<-centrality(middlenetgraph5)$ShortestPathLengths
middlenetSPL<-middlenetSPL[upper.tri(middlenetSPL)]


####Small world Analyses like Dalege ANES
SW_Index <- function (Graph, ci = c (.1, .05, .01, .001))
{
  randomC <- vector (, 1000)
  randomL <- vector (, 1000)
  for (i in 1:1000)
  {
    Rgraph <- erdos.renyi.game (vcount (Graph), ecount (Graph), 'gnm')
    randomC [i] <- transitivity (Rgraph, 'average')
    randomL [i] <- average.path.length(Rgraph)
  }
  MrandomC <- mean (randomC)
  MrandomL <- mean (randomL)
  Clustering.Graph = transitivity (Graph, 'average')
  ASPL.Graph = average.path.length (Graph)
  Index <- (Clustering.Graph / MrandomC) / (ASPL.Graph / MrandomL)
  
  sm_sample <- vector (, 1000)
  for (i in 1:1000)
  {
    Rgraph <- erdos.renyi.game (vcount (Graph), ecount (Graph), 'gnm')
    sm_sample [i] <- (transitivity (Rgraph, 'average') / MrandomC) /(average.path.length(Rgraph) / MrandomL)
  }
  CI <- as.vector (((quantile (sm_sample, 1 - (ci / 2)) - quantile (sm_sample, ci / 2)) / 2) + 1)
  return (list (SW.Index = Index, Upper.CI = data.frame (CI = ci, Value.CI = CI), 
                Clustering.Graph = Clustering.Graph, Clustering.Random.Graph = MrandomC,
                ASPL.Graph = ASPL.Graph, ASPL.Random.Graph = MrandomL))
}

middlenetiGraph <- graph.adjacency (middlenet $ weiadj, "undirected", diag = FALSE, weighted = TRUE)


SW_Index (middlenetiGraph)


###### young people


attach(socall)
age_young <- socall[ which(socall$young==1),]
detach(socall)
attach(age_young)
youngdataset <-data.frame(A1,A2,A3,B,C1,C2,C3,D1,D2,D3,D4,D5,E,F,G,H1,H2,H3,H4,H5,I,J,K,L,M,N1,N2,O,P,Q,R,S,T)

summary (youngdataset)
attach(youngdataset)


sumscoresyoung<-apply(youngdataset, 1, sum,na.rm = TRUE)  
mean(sumscoresyoung)
sd(sumscoresyoung)


library(Rmisc)
ci_young<-data.frame(CI(sumscoresyoung, ci = 0.95))
ci_young_new<-t(ci_young)
ci_young_new<-data.frame(ci_young_new)


youngnet<- IsingFit (na.omit (youngdataset))

youngnet$weiadj
youngnet$thresholds
youngnetgraph5<-qgraph(youngnet$weiadj, layout="spring", cut=.8) 

ibrary(igraph)
cluster_walktrap

youngnetiGraph5<-graph_from_adjacency_matrix(abs(youngnet$weiadj),'undirected', weighted=TRUE, add.colnames=FALSE)

youngnetCom5<-cluster_walktrap(youngnetiGraph5)
layout(t(1:1))
communities(youngnetCom5)
qgraph(youngnet$weiadj, layout="spring", cut=.8, groups=communities(youngnetCom5), legend=FALSE)


youngnetCentrality5<-centralityTable(youngnetgraph5, standardized=FALSE)
centralityPlot(youngnetgraph5, scale="raw")

###Avergae shortest path length

youngnetSPL<-centrality(youngnetgraph5)$ShortestPathLengths
youngnetSPL<-middlenetSPL[upper.tri(youngnetSPL)]


####Small world Analyses like Dalege ANES
SW_Index <- function (Graph, ci = c (.1, .05, .01, .001))
{
  randomC <- vector (, 1000)
  randomL <- vector (, 1000)
  for (i in 1:1000)
  {
    Rgraph <- erdos.renyi.game (vcount (Graph), ecount (Graph), 'gnm')
    randomC [i] <- transitivity (Rgraph, 'average')
    randomL [i] <- average.path.length(Rgraph)
  }
  MrandomC <- mean (randomC)
  MrandomL <- mean (randomL)
  Clustering.Graph = transitivity (Graph, 'average')
  ASPL.Graph = average.path.length (Graph)
  Index <- (Clustering.Graph / MrandomC) / (ASPL.Graph / MrandomL)
  
  sm_sample <- vector (, 1000)
  for (i in 1:1000)
  {
    Rgraph <- erdos.renyi.game (vcount (Graph), ecount (Graph), 'gnm')
    sm_sample [i] <- (transitivity (Rgraph, 'average') / MrandomC) /(average.path.length(Rgraph) / MrandomL)
  }
  CI <- as.vector (((quantile (sm_sample, 1 - (ci / 2)) - quantile (sm_sample, ci / 2)) / 2) + 1)
  return (list (SW.Index = Index, Upper.CI = data.frame (CI = ci, Value.CI = CI), 
                Clustering.Graph = Clustering.Graph, Clustering.Random.Graph = MrandomC,
                ASPL.Graph = ASPL.Graph, ASPL.Random.Graph = MrandomL))
}

youngnetiGraph <- graph.adjacency (youngnet $ weiadj, "undirected", diag = FALSE, weighted = TRUE)


SW_Index (youngnetiGraph)


```

```{r}

############ split by urban

attach(socall)
library('qgraph')
library('IsingFit')
library('bootnet')
library('igraph')


#########urban people
urban <- socall[ which(socall$urban==1),]
detach(socall)
attach(urban)
urbandataset <-data.frame(A1,A2,A3,B,C1,C2,C3,D1,D2,D3,D4,D5,E,F,G,H1,H2,H3,H4,H5,I,J,K,L,M,N1,N2,O,P,Q,R,S,T)

summary (urbandataset)
attach(urbandataset)

sumscoresurban<-apply(urbandataset, 1, sum,na.rm = TRUE)  
mean(sumscoresurban)
sd(sumscoresurban)


library(Rmisc)
ci_urban<-data.frame(CI(sumscoresurban, ci = 0.95))
ci_urban_new<-t(ci_urban)
ci_urban_new<-data.frame(ci_urban_new)

urbannet<- IsingFit (na.omit (urbandataset))

urbannet$weiadj
urbannet$thresholds
urbannetgraph5<-qgraph(urbannet$weiadj, layout="spring", cut=.8) 

ibrary(igraph)
cluster_walktrap

urbannetiGraph5<-graph_from_adjacency_matrix(abs(urbannet$weiadj),'undirected', weighted=TRUE, add.colnames=FALSE)

urbannetCom5<-cluster_walktrap(urbannetiGraph5)
layout(t(1:1))
communities(urbannetCom5)
qgraph(urbannet$weiadj, layout="spring", cut=.8, groups=communities(urbannetCom5), legend=FALSE)


urbannetCentrality5<-centralityTable(urbannetgraph5, standardized=FALSE)
centralityPlot(urbannetgraph5, scale="raw")

###Avergae shortest path length

urbannetSPL<-centrality(urbannetgraph5)$ShortestPathLengths
urbannetSPL<-urbannetSPL[upper.tri(urbannetSPL)]


####Small world Analyses like Dalege ANES
SW_Index <- function (Graph, ci = c (.1, .05, .01, .001))
{
  randomC <- vector (, 1000)
  randomL <- vector (, 1000)
  for (i in 1:1000)
  {
    Rgraph <- erdos.renyi.game (vcount (Graph), ecount (Graph), 'gnm')
    randomC [i] <- transitivity (Rgraph, 'average')
    randomL [i] <- average.path.length(Rgraph)
  }
  MrandomC <- mean (randomC)
  MrandomL <- mean (randomL)
  Clustering.Graph = transitivity (Graph, 'average')
  ASPL.Graph = average.path.length (Graph)
  Index <- (Clustering.Graph / MrandomC) / (ASPL.Graph / MrandomL)
  
  sm_sample <- vector (, 1000)
  for (i in 1:1000)
  {
    Rgraph <- erdos.renyi.game (vcount (Graph), ecount (Graph), 'gnm')
    sm_sample [i] <- (transitivity (Rgraph, 'average') / MrandomC) /(average.path.length(Rgraph) / MrandomL)
  }
  CI <- as.vector (((quantile (sm_sample, 1 - (ci / 2)) - quantile (sm_sample, ci / 2)) / 2) + 1)
  return (list (SW.Index = Index, Upper.CI = data.frame (CI = ci, Value.CI = CI), 
                Clustering.Graph = Clustering.Graph, Clustering.Random.Graph = MrandomC,
                ASPL.Graph = ASPL.Graph, ASPL.Random.Graph = MrandomL))
}

urbannetiGraph <- graph.adjacency (urbannet $ weiadj, "undirected", diag = FALSE, weighted = TRUE)


SW_Index (urbannetiGraph)

#########rural people

attach(socall)
rural<- socall[ which(socall$urban==0),]
detach(socall)
attach(rural)
ruraldataset <-data.frame(A1,A2,A3,B,C1,C2,C3,D1,D2,D3,D4,D5,E,F,G,H1,H2,H3,H4,H5,I,J,K,L,M,N1,N2,O,P,Q,R,S,T)

summary (ruraldataset)
attach(ruraldataset)


sumscoresrural<-apply(ruraldataset, 1, sum,na.rm = TRUE)  
mean(sumscoresrural)
sd(sumscoresrural)


library(Rmisc)
ci_rural<-data.frame(CI(sumscoresrural, ci = 0.95))
ci_rural_new<-t(ci_rural)
ci_rural_new<-data.frame(ci_rural_new)


ruralnet<- IsingFit (na.omit (ruraldataset))

ruralnet$weiadj
ruralnet$thresholds
ruralnetgraph5<-qgraph(middlenet$weiadj, layout="spring", cut=.8) 

ibrary(igraph)
cluster_walktrap

ruralnetiGraph5<-graph_from_adjacency_matrix(abs(ruralnet$weiadj),'undirected', weighted=TRUE, add.colnames=FALSE)

ruralnetCom5<-cluster_walktrap(ruralnetiGraph5)
layout(t(1:1))
communities(ruralnetCom5)
qgraph(ruralnet$weiadj, layout="spring", cut=.8, groups=communities(ruralnetCom5), legend=FALSE)


ruralnetCentrality5<-centralityTable(ruralnetgraph5, standardized=FALSE)
centralityPlot(ruralnetgraph5, scale="raw")

###Avergae shortest path length

ruralnetSPL<-centrality(ruralnetgraph5)$ShortestPathLengths
ruralnetSPL<-ruralnetSPL[upper.tri(ruralnetSPL)]


####Small world Analyses like Dalege ANES
SW_Index <- function (Graph, ci = c (.1, .05, .01, .001))
{
  randomC <- vector (, 1000)
  randomL <- vector (, 1000)
  for (i in 1:1000)
  {
    Rgraph <- erdos.renyi.game (vcount (Graph), ecount (Graph), 'gnm')
    randomC [i] <- transitivity (Rgraph, 'average')
    randomL [i] <- average.path.length(Rgraph)
  }
  MrandomC <- mean (randomC)
  MrandomL <- mean (randomL)
  Clustering.Graph = transitivity (Graph, 'average')
  ASPL.Graph = average.path.length (Graph)
  Index <- (Clustering.Graph / MrandomC) / (ASPL.Graph / MrandomL)
  
  sm_sample <- vector (, 1000)
  for (i in 1:1000)
  {
    Rgraph <- erdos.renyi.game (vcount (Graph), ecount (Graph), 'gnm')
    sm_sample [i] <- (transitivity (Rgraph, 'average') / MrandomC) /(average.path.length(Rgraph) / MrandomL)
  }
  CI <- as.vector (((quantile (sm_sample, 1 - (ci / 2)) - quantile (sm_sample, ci / 2)) / 2) + 1)
  return (list (SW.Index = Index, Upper.CI = data.frame (CI = ci, Value.CI = CI), 
                Clustering.Graph = Clustering.Graph, Clustering.Random.Graph = MrandomC,
                ASPL.Graph = ASPL.Graph, ASPL.Random.Graph = MrandomL))
}

ruralnetiGraph <- graph.adjacency (ruralnet $ weiadj, "undirected", diag = FALSE, weighted = TRUE)


SW_Index (ruralnetiGraph)


#################


```

```{r}

############ split by education

attach(socall)
library('qgraph')
library('IsingFit')
library('bootnet')
library('igraph')


#########edu
eduhigh <- socall[ which(socall$edu==1),]
detach(socall)
attach(eduhigh)

edudataset <-data.frame(A1,A2,A3,B,C1,C2,C3,D1,D2,D3,D4,D5,E,F,G,H1,H2,H3,H4,H5,I,J,K,L,M,N1,N2,O,P,Q,R,S,T)

 

sumscoresedu<-apply(edudataset, 1, sum,na.rm = TRUE)  
mean(sumscoresedu)
sd(sumscoresedu)


library(Rmisc)
ci_edu<-data.frame(CI(sumscoresedu, ci = 0.95))
ci_edu_new<-t(ci_edu)
ci_edu_new<-data.frame(ci_edu_new)


edunet<- IsingFit (na.omit (edudataset))

edunet$weiadj
edunet$thresholds
edunetgraph5<-qgraph(edunet$weiadj, layout="spring", cut=.8) 

ibrary(igraph)
cluster_walktrap

edunetiGraph5<-graph_from_adjacency_matrix(abs(edunet$weiadj),'undirected', weighted=TRUE, add.colnames=FALSE)

edunetCom5<-cluster_walktrap(edunetiGraph5)
layout(t(1:1))
communities(edunetCom5)
qgraph(edunet$weiadj, layout="spring", cut=.8, groups=communities(edunetCom5), legend=FALSE)


edunetCentrality5<-centralityTable(edunetgraph5, standardized=FALSE)
centralityPlot(edunetgraph5, scale="raw")

###Avergae shortest path length

edunetSPL<-centrality(edunetgraph5)$ShortestPathLengths
edunetSPL<-edunetSPL[upper.tri(edunetSPL)]


####Small world Analyses like Dalege ANES
SW_Index <- function (Graph, ci = c (.1, .05, .01, .001))
{
  randomC <- vector (, 1000)
  randomL <- vector (, 1000)
  for (i in 1:1000)
  {
    Rgraph <- erdos.renyi.game (vcount (Graph), ecount (Graph), 'gnm')
    randomC [i] <- transitivity (Rgraph, 'average')
    randomL [i] <- average.path.length(Rgraph)
  }
  MrandomC <- mean (randomC)
  MrandomL <- mean (randomL)
  Clustering.Graph = transitivity (Graph, 'average')
  ASPL.Graph = average.path.length (Graph)
  Index <- (Clustering.Graph / MrandomC) / (ASPL.Graph / MrandomL)
  
  sm_sample <- vector (, 1000)
  for (i in 1:1000)
  {
    Rgraph <- erdos.renyi.game (vcount (Graph), ecount (Graph), 'gnm')
    sm_sample [i] <- (transitivity (Rgraph, 'average') / MrandomC) /(average.path.length(Rgraph) / MrandomL)
  }
  CI <- as.vector (((quantile (sm_sample, 1 - (ci / 2)) - quantile (sm_sample, ci / 2)) / 2) + 1)
  return (list (SW.Index = Index, Upper.CI = data.frame (CI = ci, Value.CI = CI), 
                Clustering.Graph = Clustering.Graph, Clustering.Random.Graph = MrandomC,
                ASPL.Graph = ASPL.Graph, ASPL.Random.Graph = MrandomL))
}

edunetiGraph <- graph.adjacency (edunet $ weiadj, "undirected", diag = FALSE, weighted = TRUE)


SW_Index (edunetiGraph)

#########lower educated people

attach(socall)
lowed<- socall[ which(socall$edu==0),]
detach(socall)
attach(lowed)
loweddataset <-data.frame(A1,A2,A3,B,C1,C2,C3,D1,D2,D3,D4,D5,E,F,G,H1,H2,H3,H4,H5,I,J,K,L,M,N1,N2,O,P,Q,R,S,T)

summary (loweddataset)
attach(loweddataset)


sumscoreslowed<-apply(loweddataset, 1, sum,na.rm = TRUE)  
mean(sumscoreslowed)
sd(sumscoreslowed)


library(Rmisc)
ci_lowed<-data.frame(CI(sumscoreslowed, ci = 0.95))
ci_lowed_new<-t(ci_lowed)
ci_lowed_new<-data.frame(ci_lowed_new)


lowednet<- IsingFit (na.omit (loweddataset))

lowednet$weiadj
lowednet$thresholds
lowednetgraph5<-qgraph(lowednet$weiadj, layout="spring", cut=.8) 

ibrary(igraph)
cluster_walktrap

lowednetiGraph5<-graph_from_adjacency_matrix(abs(lowednet$weiadj),'undirected', weighted=TRUE, add.colnames=FALSE)

lowednetCom5<-cluster_walktrap(lowednetiGraph5)
layout(t(1:1))
communities(lowednetCom5)
qgraph(lowednet$weiadj, layout="spring", cut=.8, groups=communities(lowednetCom5), legend=FALSE)


lowednetCentrality5<-centralityTable(lowednetgraph5, standardized=FALSE)
centralityPlot(lowednetgraph5, scale="raw")

###Avergae shortest path length

lowednetSPL<-centrality(lowednetgraph5)$ShortestPathLengths
lowednetSPL<-lowednetSPL[upper.tri(lowednetSPL)]


####Small world Analyses like Dalege ANES
SW_Index <- function (Graph, ci = c (.1, .05, .01, .001))
{
  randomC <- vector (, 1000)
  randomL <- vector (, 1000)
  for (i in 1:1000)
  {
    Rgraph <- erdos.renyi.game (vcount (Graph), ecount (Graph), 'gnm')
    randomC [i] <- transitivity (Rgraph, 'average')
    randomL [i] <- average.path.length(Rgraph)
  }
  MrandomC <- mean (randomC)
  MrandomL <- mean (randomL)
  Clustering.Graph = transitivity (Graph, 'average')
  ASPL.Graph = average.path.length (Graph)
  Index <- (Clustering.Graph / MrandomC) / (ASPL.Graph / MrandomL)
  
  sm_sample <- vector (, 1000)
  for (i in 1:1000)
  {
    Rgraph <- erdos.renyi.game (vcount (Graph), ecount (Graph), 'gnm')
    sm_sample [i] <- (transitivity (Rgraph, 'average') / MrandomC) /(average.path.length(Rgraph) / MrandomL)
  }
  CI <- as.vector (((quantile (sm_sample, 1 - (ci / 2)) - quantile (sm_sample, ci / 2)) / 2) + 1)
  return (list (SW.Index = Index, Upper.CI = data.frame (CI = ci, Value.CI = CI), 
                Clustering.Graph = Clustering.Graph, Clustering.Random.Graph = MrandomC,
                ASPL.Graph = ASPL.Graph, ASPL.Random.Graph = MrandomL))
}

lowednetiGraph <- graph.adjacency (lowednet $ weiadj, "undirected", diag = FALSE, weighted = TRUE)


SW_Index (lowednetiGraph)


```

```{r}

############ split by immigrants status

attach(socall)
library('qgraph')
library('IsingFit')
library('bootnet')
library('igraph')


#########immigrants
immyes <- socall[ which(socall$imm==1),]
detach(socall)
attach(immyes)

immdataset <-data.frame(A1,A2,A3,B,C1,C2,C3,D1,D2,D3,D4,D5,E,F,G,H1,H2,H3,H4,H5,I,J,K,L,M,N1,N2,O,P,Q,R,S,T)

 

sumscoresimmyes<-apply(immdataset, 1, sum,na.rm = TRUE)  
mean(sumscoresimmyes)
sd(sumscoresimmyes)


library(Rmisc)
ci_immyes<-data.frame(CI(sumscoresimmyes, ci = 0.95))
ci_immyes_new<-t(ci_immyes)
ci_immyes_new<-data.frame(ci_immyes_new)


immyesnet<- IsingFit (na.omit (immdataset))

immyesnet$weiadj
immyesnet$thresholds
immyesnetgraph5<-qgraph(immyesnet$weiadj, layout="spring", cut=.8) 

ibrary(igraph)
cluster_walktrap

immyesnetiGraph5<-graph_from_adjacency_matrix(abs(immyesnet$weiadj),'undirected', weighted=TRUE, add.colnames=FALSE)

immyesnetCom5<-cluster_walktrap(immyesnetiGraph5)
layout(t(1:1))
communities(immyesnetCom5)
qgraph(immyesnet$weiadj, layout="spring", cut=.8, groups=communities(immyesnetCom5), legend=FALSE)


immyesnetCentrality5<-centralityTable(immyesnetgraph5, standardized=FALSE)
centralityPlot(immyesnetgraph5, scale="raw")

###Avergae shortest path length

immyesnetSPL<-centrality(immyesnetgraph5)$ShortestPathLengths
immyesnetSPL<-immyesnetSPL[upper.tri(immyesnetSPL)]


####Small world Analyses like Dalege ANES
SW_Index <- function (Graph, ci = c (.1, .05, .01, .001))
{
  randomC <- vector (, 1000)
  randomL <- vector (, 1000)
  for (i in 1:1000)
  {
    Rgraph <- erdos.renyi.game (vcount (Graph), ecount (Graph), 'gnm')
    randomC [i] <- transitivity (Rgraph, 'average')
    randomL [i] <- average.path.length(Rgraph)
  }
  MrandomC <- mean (randomC)
  MrandomL <- mean (randomL)
  Clustering.Graph = transitivity (Graph, 'average')
  ASPL.Graph = average.path.length (Graph)
  Index <- (Clustering.Graph / MrandomC) / (ASPL.Graph / MrandomL)
  
  sm_sample <- vector (, 1000)
  for (i in 1:1000)
  {
    Rgraph <- erdos.renyi.game (vcount (Graph), ecount (Graph), 'gnm')
    sm_sample [i] <- (transitivity (Rgraph, 'average') / MrandomC) /(average.path.length(Rgraph) / MrandomL)
  }
  CI <- as.vector (((quantile (sm_sample, 1 - (ci / 2)) - quantile (sm_sample, ci / 2)) / 2) + 1)
  return (list (SW.Index = Index, Upper.CI = data.frame (CI = ci, Value.CI = CI), 
                Clustering.Graph = Clustering.Graph, Clustering.Random.Graph = MrandomC,
                ASPL.Graph = ASPL.Graph, ASPL.Random.Graph = MrandomL))
}

immyesnetiGraph <- graph.adjacency (immyesnet $ weiadj, "undirected", diag = FALSE, weighted = TRUE)


SW_Index (immyesnetiGraph)

#########none immigrants people

attach(socall)
noimm<- socall[ which(socall$imm==0),]
detach(socall)
attach(noimm)
noimmdataset <-data.frame(A1,A2,A3,B,C1,C2,C3,D1,D2,D3,D4,D5,E,F,G,H1,H2,H3,H4,H5,I,J,K,L,M,N1,N2,O,P,Q,R,S,T)

summary (noimmdataset)
attach(noimmdataset)


sumscoresnoimm<-apply(noimmdataset, 1, sum,na.rm = TRUE)  
mean(sumscoresnoimm)
sd(sumscoresnoimm)


library(Rmisc)
ci_noimm<-data.frame(CI(sumscoresnoimm, ci = 0.95))
ci_noimm_new<-t(ci_noimm)
ci_noimm_new<-data.frame(ci_noimm_new)


noimmnet<- IsingFit (na.omit (noimmdataset))

noimmnet$weiadj
noimmnet$thresholds
noimmnetgraph5<-qgraph(noimmnet$weiadj, layout="spring", cut=.8) 

ibrary(igraph)
cluster_walktrap

noimmnetiGraph5<-graph_from_adjacency_matrix(abs(noimmnet$weiadj),'undirected', weighted=TRUE, add.colnames=FALSE)

noimmnetCom5<-cluster_walktrap(noimmnetiGraph5)
layout(t(1:1))
communities(noimmnetCom5)
qgraph(noimmnet$weiadj, layout="spring", cut=.8, groups=communities(noimmnetCom5), legend=FALSE)


noimmnetCentrality5<-centralityTable(noimmnetgraph5, standardized=FALSE)
centralityPlot(noimmnetgraph5, scale="raw")

###Avergae shortest path length

noimmnetSPL<-centrality(noimmnetgraph5)$ShortestPathLengths
noimmnetSPL<-noimmnetSPL[upper.tri(noimmnetSPL)]


####Small world Analyses like Dalege ANES
SW_Index <- function (Graph, ci = c (.1, .05, .01, .001))
{
  randomC <- vector (, 1000)
  randomL <- vector (, 1000)
  for (i in 1:1000)
  {
    Rgraph <- erdos.renyi.game (vcount (Graph), ecount (Graph), 'gnm')
    randomC [i] <- transitivity (Rgraph, 'average')
    randomL [i] <- average.path.length(Rgraph)
  }
  MrandomC <- mean (randomC)
  MrandomL <- mean (randomL)
  Clustering.Graph = transitivity (Graph, 'average')
  ASPL.Graph = average.path.length (Graph)
  Index <- (Clustering.Graph / MrandomC) / (ASPL.Graph / MrandomL)
  
  sm_sample <- vector (, 1000)
  for (i in 1:1000)
  {
    Rgraph <- erdos.renyi.game (vcount (Graph), ecount (Graph), 'gnm')
    sm_sample [i] <- (transitivity (Rgraph, 'average') / MrandomC) /(average.path.length(Rgraph) / MrandomL)
  }
  CI <- as.vector (((quantile (sm_sample, 1 - (ci / 2)) - quantile (sm_sample, ci / 2)) / 2) + 1)
  return (list (SW.Index = Index, Upper.CI = data.frame (CI = ci, Value.CI = CI), 
                Clustering.Graph = Clustering.Graph, Clustering.Random.Graph = MrandomC,
                ASPL.Graph = ASPL.Graph, ASPL.Random.Graph = MrandomL))
}

noimmnetiGraph <- graph.adjacency (noimmnet $ weiadj, "undirected", diag = FALSE, weighted = TRUE)


SW_Index (noimmnetiGraph)


```

```{r}
#####plot means of sumscores with error bars


#age
agerow<-c("old","middle","young")
age_total<-rbind(ci_old_new,ci_middle_new,ci_young_new)
age_total<-cbind(agerow,age_total)
library(ggplot2)
ageplot <- ggplot(age_total, aes(agerow, mean)) + 
                   geom_errorbar(aes(ymin = lower, ymax = upper), width=0.2)
  

ageplot + labs(y="sumscores and 95% confidence interval", x = "age") + theme_classic()


#urbanization

urbanrow<-c("urban","rural")
urban_total<-rbind(ci_urban_new,ci_rural_new)
urban_total<-cbind(urbanrow,urban_total)
library(ggplot2)
urbanplot <- ggplot(urban_total, aes(urbanrow, mean)) + 
                   geom_errorbar(aes(ymin = lower, ymax = upper), width=0.2)

urbanplot + labs(y="sumscores and 95% confidence interval", x = "urbanity") + theme_classic()

#Education

edurow<-c("high","middle & low")
edu_total<-rbind(ci_edu_new,ci_lowed_new)
edu_total<-cbind(edurow,edu_total)
library(ggplot2)
eduplot <- ggplot(edu_total, aes(edurow, mean)) + 
                   geom_errorbar(aes(ymin = lower, ymax = upper), width=0.2)

eduplot + labs(y="sumscores and 95% confidence interval", x = "education") + theme_classic()

#Immigration

immrow<-c("yes","no")
imm_total<-rbind(ci_immyes_new,ci_noimm_new)
imm_total<-cbind(immrow,imm_total)
library(ggplot2)
immplot <- ggplot(imm_total, aes(immrow, mean)) + 
                   geom_errorbar(aes(ymin = lower, ymax = upper), width=0.2)

immplot + labs(y="sumscores and 95% confidence interval", x = "immigration background in the family") + theme_classic()


```

```{r}

############ NetworkComparisonTests
####Immigration
#delete rows with missing values since NCT does not allow missing values
complete_immdataset<-immdataset[complete.cases(immdataset), ]
complete_noimmdataset<-noimmdataset[complete.cases(noimmdataset), ]

#folgendes dauert ueber eine Stunde
####immigration and non immigration
library(NetworkComparisonTest)
set.seed(1)
NCTimmigrants <- NCT(complete_immdataset, complete_noimmdataset, it=20, binary.data=TRUE, test.edges=TRUE, edges="all")
NCTimmigrants$glstrinv.real
NCTimmigrants$glstrinv.sep
NCTimmigrants$glstrinv.pval
NCTimmigrants$nwinv.real
NCTimmigrants$nwinv.perm
NCTimmigrants$nwinv.pval
NCTimmigrants$edges.tested
NCTimmigrants$einv.real
NCTimmigrants$einv.pvals
NCTimmigrants$einv.perm
plot(NCTimmigrants, what="network")
plot(NCTimmigrants, what="strength")
plot(NCTimmigrants, what="edge")


####Education and Non education
#delete rows with missing values since NCT does not allow missing values
complete_highed<-edudataset[complete.cases(edudataset), ]
complete_lowed<-loweddataset[complete.cases(loweddataset), ]

#takes long, default is it=100

library(NetworkComparisonTest)
set.seed(1)
NCTeducation <- NCT(complete_highed, complete_lowed, it=20, binary.data=TRUE, test.edges=TRUE, edges="all")
NCTeducation$glstrinv.real
NCTeducation$glstrinv.sep
NCTeducation$glstrinv.pval
NCTeducation$nwinv.real
NCTeducation$nwinv.perm
NCTeducation$nwinv.pval
NCTeducation$edges.tested
NCTeducation$einv.real
NCTeducation$einv.pvals
NCTeducation$einv.perm

nf <- layout(matrix(c(1,2,3),ncol=1), widths=c(4,4,4), heights=c(2,1,1), TRUE) 
plot(NCTeducation, what="network")
plot(NCTeducation, what="strength")
plot(NCTeducation, what="edge")


###### urban vs rural
#delete rows with missing values since NCT does not allow missing values
complete_urban<-ruraldataset[complete.cases(ruraldataset), ]
complete_rural<-urbandataset[complete.cases(urbandataset), ]

#takes long, default is it=100

library(NetworkComparisonTest)
set.seed(1)
NCTurban <- NCT(complete_urban, complete_rural, it=20, binary.data=TRUE, test.edges=TRUE, edges="all")
NCTurban$glstrinv.real
NCTurban$glstrinv.sep
NCTurban$glstrinv.pval
NCTurban$nwinv.real
NCTurban$nwinv.perm
NCTurban$nwinv.pval
NCTurban$edges.tested
NCTurban$einv.real
NCTurban$einv.pvals
NCTurban$einv.perm

nf <- layout(matrix(c(1,2,3),ncol=1), widths=c(4,4,4), heights=c(2,1,1), TRUE) 
plot(NCTeducation, what="network")
plot(NCTeducation, what="strength")
plot(NCTeducation, what="edge")


###### old versus young
#delete rows with missing values since NCT does not allow missing values
complete_old<-olddataset[complete.cases(olddataset), ]
complete_young<-youngdataset[complete.cases(youngdataset), ]

#takes long, default is it=100

library(NetworkComparisonTest)
set.seed(1)
NCTage <- NCT(complete_old, complete_young, it=20, binary.data=TRUE, test.edges=TRUE, edges="all")
NCTage$glstrinv.real
NCTage$glstrinv.sep
NCTage$glstrinv.pval
NCTage$nwinv.real
NCTage$nwinv.perm
NCTage$nwinv.pval
NCTage$edges.tested
NCTage$einv.real
NCTage$einv.pvals
NCTage$einv.perm

nf <- layout(matrix(c(1,2,3),ncol=1), widths=c(4,4,4), heights=c(2,1,1), TRUE) 
plot(NCTeducation, what="network")
plot(NCTeducation, what="strength")
plot(NCTeducation, what="edge")


```

```{r}
#network comparison test with imputing missing values instead of deleiting them
####Imputing immigration
#https://datascienceplus.com/handling-missing-data-with-mice-package-a-simple-approach/

sapply(immdataset, function(immdataset) sum(is.na(immdataset)))
library(mice)
init1 = mice(immdataset, maxit=0) 
meth1 = init$method
predM1 = init$predictorMatrix
meth1="logreg" 

set.seed(1)
impimmyes = mice(immdataset, method=meth1, predictorMatrix=predM1, m=5)
impimmyes <- complete(impimmyes)
sapply(impimmyes, function(impimmyes) sum(is.na(impimmyes)))
head(impimmyes)
head (immdataset)

sapply(noimmdataset, function(noimmdataset) sum(is.na(noimmdataset)))
library(mice)
init2 = mice(noimmdataset, maxit=0) 
meth2 = init$method
predM2 = init$predictorMatrix
meth2="logreg" 

set.seed(1)
impimmno = mice(noimmdataset, method=meth2, predictorMatrix=predM2, m=5)
impimmno <- complete(impimmno)
sapply(impimmno, function(impimmno) sum(is.na(impimmno)))
head(impimmno)


####immigration and non immigration
library(NetworkComparisonTest)
set.seed(1)
NCTimmigrantsIMP <- NCT(impimmyes, impimmno, it=20, binary.data=TRUE, test.edges=TRUE, edges="all")
NCTimmigrantsIMP$glstrinv.real
NCTimmigrantsIMP$glstrinv.sep
NCTimmigrantsIMP$glstrinv.pval
NCTimmigrantsIMP$nwinv.real
NCTimmigrantsIMP$nwinv.perm
NCTimmigrantsIMP$nwinv.pval
NCTimmigrantsIMP$edges.tested
NCTimmigrantsIMP$einv.real
NCTimmigrantsIMP$einv.pvals
NCTimmigrantsIMP$einv.perm
plot(NCTimmigrantsIMP, what="network")
plot(NCTimmigrantsIMP, what="strength")
plot(NCTimmigrantsIMP, what="edge")


######
#imputing Education

sapply(edudataset, function(edudataset) sum(is.na(edudataset)))
library(mice)
init3 = mice(edudataset, maxit=0) 
meth3 = init$method
predM3 = init$predictorMatrix
meth3="logreg" 

set.seed(1)
impedu = mice(edudataset, method=meth3, predictorMatrix=predM3, m=5)
impedu<- complete(impedu)
sapply(impedu, function(impedu) sum(is.na(impedu)))
head(impedu)
head (edudataset)

sapply(loweddataset, function(loweddataset) sum(is.na(loweddataset)))
library(mice)
init4 = mice(loweddataset, maxit=0) 
meth4 = init$method
predM4 = init$predictorMatrix
meth4="logreg" 

set.seed(1)
implowed = mice(loweddataset, method=meth4, predictorMatrix=predM4, m=5)
implowed<- complete(implowed)
sapply(implowed, function(implowed) sum(is.na(implowed)))
head(implowed)

####NCT
library(NetworkComparisonTest)
set.seed(1)
NCTeduIMP <- NCT(impedu, implowed, it=20, binary.data=TRUE, test.edges=TRUE, edges="all")
NCTeduIMP$glstrinv.real
NCTeduIMP$glstrinv.sep
NCTeduIMP$glstrinv.pval
NCTeduIMP$nwinv.real
NCTeduIMP$nwinv.perm
NCTeduIMP$nwinv.pval
NCTeduIMP$edges.tested
NCTeduIMP$einv.real
NCTeduIMP$einv.pvals
NCTeduIMP$einv.perm
plot(NCTeduIMP, what="network")
plot(NCTeduIMP, what="strength")
plot(NCTeduIMP, what="edge")


#######
# imputing urbanity
sapply(ruraldataset, function(ruraldataset) sum(is.na(ruraldataset)))
library(mice)
init5 = mice(ruraldataset, maxit=0) 
meth5 = init$method
predM5 = init$predictorMatrix
meth5="logreg" 

set.seed(1)
imprural = mice(ruraldataset, method=meth5, predictorMatrix=predM5, m=5)
imprural<- complete(imprural)
sapply(imprural, function(imprural) sum(is.na(imprural)))
head(imprural)
head (ruraldataset)

sapply(urbandataset, function(urbandataset) sum(is.na(urbandataset)))
library(mice)
init6 = mice(urbandataset, maxit=0) 
meth6 = init$method
predM6 = init$predictorMatrix
met6h="logreg" 

set.seed(1)
impurban = mice(urbandataset, method=meth6, predictorMatrix=predM6, m=5)
impurban<- complete(impurban)
sapply(impurban, function(impurban) sum(is.na(impurban)))
head(impurban)

####NCT
library(NetworkComparisonTest)
set.seed(1)
NCTurbanityIMP <- NCT(imprural, impurban, it=20, binary.data=TRUE, test.edges=TRUE, edges="all")
NCTurbanityIMP$glstrinv.real
NCTurbanityIMP$glstrinv.sep
NCTurbanityIMP$glstrinv.pval
NCTurbanityIMP$nwinv.real
NCTurbanityIMP$nwinv.perm
NCTurbanityIMP$nwinv.pval
NCTurbanityIMP$edges.tested
NCTurbanityIMP$einv.real
NCTurbanityIMP$einv.pvals
NCTurbanityIMP$einv.perm
plot(NCTurbanityIMP, what="network")
plot(NCTurbanityIMP, what="strength")
plot(NCTurbanityIMP, what="edge")


########
#imputing age
sapply(olddataset, function(olddataset) sum(is.na(olddataset)))
library(mice)
init7 = mice(olddataset, maxit=0) 
meth7 = init$method
predM7 = init$predictorMatrix
meth="logreg" 

set.seed(1)
impold = mice(olddataset, method=meth7, predictorMatrix=predM7, m=5)
impold<- complete(impold)
sapply(impold, function(impold) sum(is.na(impold)))
head(impold)
head (olddataset)

sapply(youngdataset, function(youngdataset) sum(is.na(youngdataset)))
library(mice)
init8 = mice(youngdataset, maxit=0) 
meth8 = init$method
predM8 = init$predictorMatrix
meth="logreg" 

set.seed(1)
impyoung = mice(youngdataset, method=meth8, predictorMatrix=predM8, m=5)
impyoung<- complete(impyoung)
sapply(impyoung, function(impyoung) sum(is.na(impyoung)))
head(impyoung)

####immigration and non immigration
library(NetworkComparisonTest)
set.seed(1)
NCTageIMP <- NCT(impold, impyoung, it=20, binary.data=TRUE, test.edges=TRUE, edges="all")
NCTageIMP$glstrinv.real
NCTageIMP$glstrinv.sep
NCTageIMP$glstrinv.pval
NCTageIMP$nwinv.real
NCTageIMP$nwinv.perm
NCTageIMP$nwinv.pval
NCTageIMP$edges.tested
NCTageIMP$einv.real
NCTageIMP$einv.pvals
NCTageIMP$einv.perm
plot(NCTageIMP, what="network")
plot(NCTageIMP, what="strength")
plot(NCTageIMP, what="edge")


```


```{r}
##compare networks layouts 


#by age


#just old and young
L1 <- averageLayout(youngnetgraph5,oldnetgraph5)

layout(t(1:2))
youngraph <- qgraph(youngnetgraph5, layout=L1, cut=0.8, maximum=0.29, labels = colnames(youngdataset))
oldgraph <- qgraph(oldnetgraph5, layout=L1, cut=0.8, maximum=0.29, labels = colnames(olddataset))

 
#layout(t(1:2))
#graph1 <- plot(youngnetgraph5, layout=L, cut=-0.5)#, maximum=0.29)
#graph3 <- plot(oldnetgraph5, layout=L, cut=-0.5)#, maximum=0.29)


#by urban
L2 <- averageLayout(urbannetgraph5,ruralnetgraph5)
 


layout(t(1:2))

urbangraph <- qgraph(urbannetgraph5, layout=L2, cut=0.8, maximum=0.29, labels = colnames(urbandataset))
ruralgraph <- qgraph(ruralnetgraph5, layout=L2, cut=0.8, maximum=0.29, labels = colnames(ruraldataset))


#### by education

L3 <- averageLayout(edunetgraph5,lowednetgraph5)
 
layout(t(1:2))

highedugraph <- plot(edunetgraph5, layout=L3, cut=0.8, maximum=0.29, labels = colnames(edudataset))
nothighedugraph <- plot(lowednetgraph5, layout=L3, cut=0.8, maximum=0.29, labels = colnames(loweddataset))


#### by immigration background

L4 <- averageLayout(immyesnetgraph5,noimmnetgraph5)
 
layout(t(1:2))

immgraph <- plot(immyesnetgraph5, layout=L4, cut=0.8, maximum=0.29, labels = colnames(immdataset))
noimmgraph <- plot(noimmnetgraph5, layout=L4, cut=0.8, maximum=0.29, labels = colnames(noimmdataset))


```
